# Supplementary material for: Assessing olfactory functions in patients with Barth syndrome
Source: PLoS One. 2017 Nov 3;12(11):e0187619. doi: 10.1371/journal.pone.0187619 (PMC5669470; doi:10.1371/journal.pone.0187619)
Supplement: S1 File — (XLSX) [file pone.0187619.s001.xlsx]

## Sheet: Sheet1
Age	Threshold	Discrimination	Identification	Condition	Neutropenia	Zscore threshold	Zscore Discrimination	Zscore Identification	ZscoreTDI
10	12.75	11	8	Ctrl	No	0.991818	0.0371836	-1.88916	-0.86016
7	4.25	14	6	Ctrl	No	-1.34243	1.18957	-2.91213	-3.06499
6	1.5	10	10	Ctrl	No	-2.15192	-0.346944	-0.866196	-3.36506
11	6.75	10	9	Ctrl	No	-0.606529	-0.346944	-1.37768	-2.33115
6	14	10	11	Ctrl	No	1.52758	-0.346944	-0.354713	0.825924
9	11.75	12	11	Ctrl	No	0.865271	0.421311	-0.354713	0.931869
9	1.75	9	9	Ctrl	No	-2.07833	-0.731072	-1.37768	-4.18708
14	13.75	10	9	Ctrl	No	1.45399	-0.346944	-1.37768	-0.270632
7	3	5	9	Ctrl	No	-1.71038	-2.26758	-1.37768	-5.35564
11	2.5	12	10	Ctrl	No	-1.85756	0.421311	-0.866196	-2.30244
14	14.5	11	11	Ctrl	No	1.67476	0.0371836	-0.354713	1.35723
12	14.25	10	13	Ctrl	No	1.60117	-0.346944	0.668252	1.92248
12	8.5	6	11	Ctrl	No	-0.0913988	-1.88346	-0.354713	-2.32957
10	5.5	10	11	Ctrl	No	-0.974479	-0.346944	-0.354713	-1.67614
11	12.5	13	12	Ctrl	No	1.08604	0.805439	0.156769	2.04825
10	13.5	11	13	Ctrl	No	1.3804	0.0371836	0.668252	2.08584
30	1.5	7	10	Ctrl	No	-2.15192	-1.49933	-0.866196	-4.51744
26	7.5	11	14	Ctrl	No	-0.385759	0.0371836	1.17974	0.83116
32	8.5	12	14	Ctrl	No	-0.0913988	0.421311	1.17974	1.50965
22	10	14	14	Ctrl	No	0.350141	1.18957	1.17974	2.71944
21	9	9	14	Ctrl	No	0.0557812	-0.731072	1.17974	0.504444
30	12	11	12	Ctrl	No	0.938861	0.0371836	0.156769	1.13281
15	6.5	13	11	Ctrl	No	-0.680119	0.805439	-0.354713	-0.229393
21	10.25	13	12	Ctrl	No	0.423731	0.805439	0.156769	1.38594
15	14.25	10	13	Ctrl	No	1.60117	-0.346944	0.668252	1.92248
19	14.25	12	13	Ctrl	No	1.60117	0.421311	0.668252	2.69074
20	11.25	11	12	Ctrl	No	0.718091	0.0371836	0.156769	0.912044
29	6.5	13	13	Ctrl	No	-0.680119	0.805439	0.668252	0.793573
21	11.75	15	14	Ctrl	No	0.865271	1.57369	1.17974	3.6187
23	10.5	12	13	Ctrl	No	0.497321	0.421311	0.668252	1.58688
23	9.25	12	12	Ctrl	No	0.129371	0.421311	0.156769	0.707452
15	13.25	15	12	Ctrl	No	1.30681	1.57369	0.156769	3.03728
6	1	1	7	BTHS	No	-2.2991	-3.80409	-2.40064	-8.50384
11	5	11	11	BTHS	No	-1.12166	0.0371836	-0.354713	-1.43919
14	6.5	9	10	BTHS	No	-0.680119	-0.731072	-0.866196	-2.27739
14	10.25	10	13	BTHS	No	0.423731	-0.346944	0.668252	0.745039
6	4	9	10	BTHS	No	-1.41602	-0.731072	-0.866196	-3.01329
14	7.75	14	12	BTHS	No	-0.312169	1.18957	0.156769	1.03417
12	11.5	10	11	BTHS	No	0.791681	-0.346944	-0.354713	0.0900238
8	9.75	9	9	BTHS	No	0.276551	-0.731072	-1.37768	-1.8322
8	1	7	10	BTHS	No	-2.2991	-1.49933	-0.866196	-4.66462
9	8.25	14	13	BTHS	No	-0.164989	1.18957	0.668252	1.69283
7	7.5	13	10	BTHS	Yes	-0.385759	0.805439	-0.866196	-0.446516
12	7.25	9	13	BTHS	Yes	-0.459349	-0.731072	0.668252	-0.522169
10	4.5	10	9	BTHS	No	-1.26884	-0.346944	-1.37768	-2.99346
11	11.5	13	13	BTHS	Yes	0.791681	0.805439	0.668252	2.26537
26	14.5	15	11	BTHS	No	1.67476	1.57369	-0.354713	2.89374
27	12.5	10	13	BTHS	No	1.08604	-0.346944	0.668252	1.40735
18	8.5	8	12	BTHS	No	-0.0913988	-1.1152	0.156769	-1.04983
17	8.5	12	13	BTHS	No	-0.0913988	0.421311	0.668252	0.998165
23	7.5	11	16	BTHS	Yes	-0.385759	0.0371836	2.2027	1.85413
23	11.5	13	13	BTHS	Yes	0.791681	0.805439	0.668252	2.26537
27	10.75	8	15	BTHS	No	0.570911	-1.1152	1.69122	1.14693
19	4.25	16	12	BTHS	No	-1.34243	1.95782	0.156769	0.772163
18	10.75	11	14	BTHS	Yes	0.570911	0.0371836	1.17974	1.78783
17	14.25	13	13	BTHS	Yes	1.60117	0.805439	0.668252	3.07486
34	10.75	9	13	BTHS	No	0.570911	-0.731072	0.668252	0.508092
34	9.25	10	13	BTHS	Yes	0.129371	-0.346944	0.668252	0.450679
15	4.75	12	12	BTHS	Yes	-1.19525	0.421311	0.156769	-0.617168
23	9.5	12	13	BTHS	Yes	0.202961	0.421311	0.668252	1.29252
16	4.75	9	11	BTHS	No	-1.19525	-0.731072	-0.354713	-2.28103
17	11.5	14	14	BTHS	No	0.791681	1.18957	1.17974	3.16098
